# Supplementary material for: Flavor Profile Evaluation of Soaked Greengage Wine with Different Base Liquor Treatments Using Principal Component Analysis and Heatmap Analysis
Source: Foods. 2023 May 16;12(10):2016. doi: 10.3390/foods12102016 (PMC10217753; doi:10.3390/foods12102016)
Supplement: Supplementary file 1 [file foods-12-02016-s001.zip]

Archive with 1 entries (1 files):
- foods-2355028-supplementary.pdf
